# Supplementary material for: VlbZIP30 of grapevine functions in dehydration tolerance via the abscisic acid core signaling pathway
Source: Hortic Res. 2018 Sep 1;5:49. doi: 10.1038/s41438-018-0054-x (PMC6119201; doi:10.1038/s41438-018-0054-x)
Supplement: Supplementary file 11 — Supplementary Data S1 [file 41438_2018_54_MOESM11_ESM.xlsx]

## Sheet: up-regulated genes
Data S1. Grapevine homologs of the up-regulated genes identified in Arabidopsis thaliana OE lines compared with WT plants.
Under control condition
#Query_id	Subject_id	Identity	Alignment_length	Mismatches	Gap_openings	Q.start	Q.end	S.start	S.end	E-value	Bit_score
AT1G48930	VIT_01s0011g02170	75.24	319	79	0	85	1041	82	1038	0	585
AT3G29410	VIT_19s0014g04930	37.06	286	180	0	955	1812	817	1674	5e-113	255
AT2G24980	VIT_00s0415g00040	40.62	32	19	0	231	136	2211	2306	4e-06	51
AT1G27565	VIT_19s0015g00380	37.93	29	18	0	47	133	1076	990	0.36	29
AT5G49870	VIT_18s0001g13210	28.89	90	64	0	1516	1785	1684	1953	5e-20	52.8
AT4G25790	VIT_11s0052g01620	61.15	139	54	0	217	633	106	522	4e-59	225
AT5G50240	VIT_17s0000g09690	72.73	231	63	0	238	930	1	693	5e-112	401
AT5G06630	VIT_06s0004g01960	28.57	105	75	0	690	1004	786	1100	2e-16	63.8
AT5G50560	VIT_17s0000g01210	61.29	62	24	0	1	186	64	249	1e-15	78.5
AT5G49770	VIT_12s0035g02090	70.1	291	87	0	1756	2628	1753	2625	0	486
Under ABA or mannitol treatment
#Query_id	Subject_id	Identity	Alignment_length	Mismatches	Gap_openings	Q.start	Q.end	S.start	S.end	E-value	Bit_score
AT2G40475	VIT_13s0067g02390	56.52	23	10	0	94	162	127	195	3e-06	39.6
AT3G47470	VIT_17s0000g06350	89	209	23	0	121	747	118	744	1e-146	469
AT3G22500	VIT_05s0020g03530	60.47	86	34	0	13	270	22	279	2e-75	123
AT1G48100	VIT_05s0020g00420	80.31	386	76	0	232	1389	241	1398	0	756
AT1G53080	VIT_12s0028g03580	46.84	79	42	0	601	837	2722	2958	5e-41	94.5
AT3G12910	VIT_12s0028g00860	80.52	77	15	0	223	453	220	450	4e-62	158
AT1G80130	VIT_11s0016g05430	68.09	94	30	0	496	777	457	738	4e-44	160
AT5G03210	VIT_00s0179g00030	34.78	23	15	0	1	69	1104	1172	2.2	27.6
AT1G05660	VIT_05s0094g01300	52.81	356	168	0	28	1095	22	1089	9e-133	461
AT4G29190	VIT_11s0016g02790	85.83	120	17	0	205	564	262	621	5e-118	289
AT1G69490	VIT_01s0026g02710	79.65	172	35	0	1	516	1	516	3e-105	357
AT5G15190	VIT_14s0108g00450	60.87	23	9	0	130	198	196	264	4e-05	35.9
AT4G12000	VIT_02s0025g04990	65.9	173	59	0	250	768	217	735	7e-94	299
AT3G13980	VIT_09s0002g01520	77.36	53	12	0	394	552	346	504	3e-36	95.4
AT3G47340	VIT_06s0004g06830	88.51	557	64	0	1	1671	1	1671	0	1167
AT5G26220	VIT_04s0008g02860	84.78	184	28	0	1	552	127	678	6e-112	401
AT2G41190	VIT_08s0007g05210	71.53	274	78	0	433	1254	439	1260	0	473
AT3G56260	VIT_08s0058g01010	71.43	14	4	0	67	108	139	180	0.012	33.5
AT5G47640	VIT_19s0015g00440	90.38	104	10	0	67	378	55	366	2e-61	232
AT3G22830	VIT_00s0179g00150	77.36	106	24	0	142	459	79	396	8e-114	223
AT2G46680	VIT_15s0048g02870	79.35	92	19	0	97	372	109	384	3e-53	176
AT5G24080	VIT_16s0050g01920	85.08	181	27	0	664	1206	1519	2061	0	373
AT1G73040	VIT_09s0002g02610	67.39	138	45	0	91	504	133	546	6e-68	249
AT4G08570	VIT_18s0001g04800	59.09	88	36	0	190	453	187	450	4e-39	133
AT5G62470	VIT_14s0108g00830	87.3	126	16	0	1	378	1	378	6e-97	292
AT2G45600	VIT_15s0048g01390	53.18	173	81	0	427	945	463	981	7e-120	243
AT4G23870	VIT_18s0086g00330	44	25	14	0	178	104	69	143	1.9	29.5
AT5G20790	VIT_11s0016g00580	48.65	37	19	0	436	546	415	525	2e-19	54.2
AT1G54160	VIT_11s0016g01480	68.09	94	30	0	454	735	649	930	2e-38	157
AT2G35345	VIT_01s0026g01030	41.94	31	18	0	299	207	730	822	0.038	34.7
AT2G45130	VIT_15s0048g00190	70.41	98	29	0	253	546	301	594	4e-87	155
AT4G15440	VIT_12s0059g01060	62.65	166	62	0	658	1155	967	1464	2e-141	257
AT1G65890	VIT_04s0079g00790	69.28	319	98	0	544	1500	550	1506	0	581
AT3G29575	VIT_14s0068g00300	79.75	79	16	0	460	696	928	1164	7e-60	162
AT4G21930	VIT_10s0116g01820	84.38	32	5	0	457	552	547	642	1e-29	62.8
AT3G19615	VIT_18s0075g00880	57.89	19	8	0	102	158	895	951	2.6	28.6
AT3G56980	VIT_08s0007g05300	68.66	67	21	0	178	378	145	345	1e-45	109
AT5G59220	VIT_06s0004g05460	76.58	158	37	0	616	1089	637	1110	5e-105	298
AT2G34850	VIT_10s0003g05640	85.96	235	33	0	1	705	547	1251	1e-140	496
AT4G25480	VIT_16s0100g00380	82.24	107	19	0	58	378	76	396	2e-52	178
AT2G05070	VIT_12s0057g00630	89.2	176	19	0	1	528	1	528	7e-154	396
AT2G18050	VIT_04s0023g03130	75.71	70	17	0	79	288	154	363	3e-28	122
AT1G73010	VIT_09s0002g02460	78.32	143	31	0	40	468	10	438	1e-104	286
AT1G20450	VIT_18s0001g00360	56.41	39	17	0	505	621	337	453	9e-20	50.8
AT5G25610	VIT_04s0008g03950	71.43	91	26	0	895	1167	730	1002	4e-102	180
AT3G19350	VIT_03s0063g00070	56.94	72	31	0	67	282	2101	2316	9e-21	96.8
AT2G34430	VIT_12s0028g00320	94.03	134	8	0	133	534	148	549	1e-147	321
AT1G05100	VIT_07s0031g00530	43.69	103	58	0	493	801	502	810	5e-36	116
AT3G60670	VIT_15s0048g00580	66.44	149	50	0	1	447	4	450	2e-85	258
AT5G24660	VIT_16s0098g00600	72.5	40	11	0	124	243	241	360	4e-13	71.2
AT1G60590	VIT_01s0127g00400	74.84	310	78	0	688	1617	625	1554	0	610
AT2G05100	VIT_12s0057g00630	90.34	176	17	0	1	528	1	528	1e-153	397
AT5G19875	VIT_06s0004g01050	67.39	46	15	0	220	357	103	240	3e-25	85.8
AT5G62220	VIT_16s0022g02080	73.73	335	88	0	352	1356	274	1278	0	656
AT3G55130	VIT_13s0067g03750	60.68	323	127	0	1204	2172	1270	2238	0	495
AT1G14700	VIT_01s0011g06290	71.16	267	77	0	127	927	10	810	1e-142	494
AT3G10185	VIT_08s0007g05860	83.61	61	10	0	130	312	163	345	8e-26	108
AT5G15500	VIT_06s0009g02280	35.86	145	93	0	16	450	13	447	5e-29	119
AT4G19390	VIT_02s0087g00610	68.54	178	56	0	283	816	223	756	2e-72	270
AT1G11070	VIT_00s0480g00010	62.1	124	47	0	1495	1866	1747	2118	3e-111	179
AT5G45630	VIT_19s0090g00510	81.82	22	4	0	274	339	631	696	0.0004	41.8
AT1G17940	VIT_16s0039g00390	83.2	250	42	0	466	1215	469	1218	3e-163	452
AT4G17030	VIT_00s1455g00010	55.08	187	84	0	175	735	175	735	8e-90	276
AT2G32800	VIT_05s0029g00080	65.55	119	41	0	1504	1860	1105	1461	0	161
AT2G19810	VIT_11s0016g02790	88.7	115	13	0	217	561	277	621	4e-102	287
AT5G10930	VIT_04s0008g05770	80.34	234	46	0	145	846	142	843	0	478
AT2G28780	VIT_06s0004g04400	51.71	205	99	0	1441	2055	1468	2082	0	211
AT4G19520	VIT_18s0001g06380	37.39	222	139	0	757	1422	544	1209	8e-66	176
AT5G55090	VIT_19s0090g00820	71.72	99	28	0	475	771	472	768	4e-102	196
AT3G47600	VIT_14s0108g00830	89.6	125	13	0	1	375	1	375	2e-99	295
AT4G18170	VIT_12s0028g00270	84.71	85	13	0	466	720	469	723	3e-50	190
AT1G67600	VIT_01s0010g02580	76.03	146	35	0	43	480	64	501	8e-68	253
AT1G18710	VIT_14s0108g01080	67.19	128	42	0	1	384	1	384	4e-58	222
AT3G58070	VIT_08s0007g06870	78.57	42	9	0	241	366	190	315	2e-35	85.3
Arab_newGene_286	VIT_09s0002g01300	32.56	43	29	0	975	847	594	466	1.6	31.8
AT1G56600	VIT_07s0005g01970	86.09	151	21	0	64	516	70	522	4e-172	342
AT3G49580	VIT_16s0098g00600	52.83	53	25	0	94	252	211	369	3e-12	68.4
AT4G09500	VIT_19s0014g01950	63.55	203	74	0	706	1314	763	1371	7e-159	330
AT1G02400	VIT_10s0003g03490	45.64	149	81	0	121	567	121	567	2e-85	169
AT4G21440	VIT_00s0203g00070	93.8	129	8	0	1	387	1	387	4e-90	316
AT5G04150	VIT_08s0007g05300	71.93	57	16	0	178	348	178	348	2e-28	100
AT3G11410	VIT_13s0019g02200	72	175	49	0	514	1038	499	1023	5e-103	276
AT5G43840	VIT_04s0008g01110	56.52	138	60	0	16	429	91	504	2e-47	187
AT5G02020	VIT_08s0007g01360	75.76	33	8	0	268	366	289	387	3e-25	68.1
AT5G06530	VIT_08s0032g00790	80.94	425	81	0	637	1911	622	1896	0	837
AT1G29910	VIT_12s0028g00320	93.28	134	9	0	136	537	148	549	8e-149	317
AT5G40790	VIT_14s0171g00360	74.07	27	7	0	826	906	757	837	1e-33	56.1
AT5G10100	VIT_00s0304g00080	74.3	179	46	0	568	1104	571	1107	2e-124	330
AT5G48850	VIT_07s0005g05720	73.13	227	61	0	49	729	22	702	5e-118	411
AT4G37220	VIT_03s0063g01870	61.58	203	78	0	1	609	1	609	3e-89	325
AT1G02390	VIT_07s0005g01760	56.18	178	78	0	154	687	154	687	0	249
AT5G66800	VIT_07s0031g00770	76.19	21	5	0	187	249	166	228	6e-19	42.7
AT5G54270	VIT_19s0014g03660	89.23	260	28	0	19	798	22	801	7e-167	583
AT3G25240	VIT_00s0337g00040	58.51	94	39	0	496	777	496	777	3e-56	142
AT5G48540	VIT_07s0141g00930	65.33	75	26	0	220	444	232	456	4e-66	133
AT4G26080	VIT_09s0002g01850	76.35	148	35	0	685	1128	1048	1491	1e-108	258
AT1G49450	VIT_03s0063g01790	67.54	228	74	0	535	1218	421	1104	4e-152	372
AT1G02310	VIT_18s0089g00160	60.91	110	43	0	439	768	457	786	5e-111	171
AT1G78070	VIT_18s0001g05220	75.94	399	96	0	154	1350	157	1353	0	745
AT3G61890	VIT_15s0048g02870	72.92	96	26	0	97	384	115	402	2e-45	173
AT3G28270	VIT_04s0023g01180	34.15	82	54	0	178	423	217	462	5e-18	63.3
AT3G61880	VIT_15s0048g02900	73.7	289	76	0	733	1599	721	1587	0	527
AT5G01200	VIT_08s0007g01920	84.42	77	12	0	415	645	379	609	1e-70	168
AT5G47610	VIT_02s0025g03070	68.75	48	15	0	274	417	322	465	3e-24	90.4
AT5G38240	VIT_14s0006g02630	63.93	122	44	0	1075	1440	1213	1578	1e-95	194
AT2G35950	VIT_14s0060g01570	57.14	14	6	0	17	58	374	415	0.36	33.1
AT3G27250	VIT_14s0171g00360	62.86	35	13	0	700	804	694	798	4e-37	67
AT1G23110	VIT_01s0011g05030	71.08	249	72	0	1	747	1	747	1e-119	427
AT4G01120	VIT_15s0046g01440	56.79	81	35	0	736	978	850	1092	1e-57	108
AT5G62430	VIT_01s0026g02580	67.78	90	29	0	79	348	292	561	5e-70	169
Arab_newGene_406	VIT_14s0068g01180	30.43	46	32	0	29	166	404	267	3	30.9
AT2G20835	VIT_12s0059g01960	65.67	67	23	0	1	201	1	201	1e-28	122
AT3G56080	VIT_13s0067g01690	78.71	249	53	0	340	1086	316	1062	0	517
AT4G23220	VIT_02s0087g01020	75	188	47	0	1279	1842	1063	1626	3e-163	350
AT2G25510	VIT_03s0091g00720	40.74	27	16	0	211	291	40	120	0.17	32.7
AT1G62540	VIT_02s0154g00190	51.26	199	97	0	748	1344	757	1353	2e-150	263
AT5G67370	VIT_07s0129g00470	82.44	205	36	0	232	846	178	792	1e-129	411
AT1G29920	VIT_12s0028g00320	93.28	134	9	0	136	537	148	549	8e-149	317
AT4G01380	VIT_00s0187g00360	35.82	67	43	0	274	474	109	309	7e-07	51.9
AT3G19290	VIT_18s0001g10450	75	72	18	0	1015	1230	1063	1278	4e-72	103
AT5G53710	VIT_06s0080g00850	21.74	69	54	0	91	297	1123	1329	0.11	33.6
AT5G25240	VIT_17s0000g07990	46.55	58	31	0	190	363	205	378	7e-10	61.1
AT3G27690	VIT_12s0057g00630	93.84	146	9	0	94	531	91	528	6e-151	352
AT5G03490	VIT_14s0006g02140	69.7	99	30	0	970	1266	1018	1314	6e-124	179
AT5G40800	VIT_14s0171g00360	51.43	35	17	0	670	774	694	798	8e-35	59
AT1G01250	VIT_15s0046g00310	88.61	79	9	0	121	357	124	360	1e-46	178
AT3G08940	VIT_08s0007g02190	84.35	262	41	0	61	846	226	1011	1e-154	543
AT2G21590	VIT_03s0038g04570	75.9	473	114	0	154	1572	166	1584	0	865
AT3G17790	VIT_01s0011g06290	67.32	257	84	0	79	849	46	816	7e-147	454
AT5G22460	VIT_06s0080g00320	54.57	339	154	0	1	1017	1	1017	2e-140	496
AT1G56650	VIT_14s0006g01290	83.81	105	17	0	19	333	16	330	9e-57	215
AT4G27410	VIT_19s0014g03290	86.92	107	14	0	235	555	184	504	8e-110	244
AT4G28703	VIT_07s0005g04620	73.21	56	15	0	4	171	7	174	4e-41	112
AT1G64380	VIT_02s0025g01360	100	32	0	0	394	489	298	393	1e-48	85.8
AT2G25625	VIT_02s0033g00180	44.83	29	16	0	283	197	15	101	0.16	33.6
AT1G12030	VIT_12s0059g01640	59.77	87	35	0	457	717	493	753	9e-47	127
AT1G53170	VIT_19s0014g02240	72.15	79	22	0	79	315	52	288	8e-24	105
AT3G05640	VIT_14s0060g02070	77.88	217	48	0	400	1050	409	1059	2e-171	423
AT5G24770	VIT_09s0002g03220	46.32	95	51	0	469	753	439	723	1e-50	102
AT5G59310	VIT_08s0058g01230	55.38	65	29	0	37	231	13	207	4e-32	95.5
AT2G20880	VIT_12s0059g00280	75	92	23	0	478	753	574	849	1e-51	168
AT1G56540	VIT_18s0001g03710	38.75	240	147	0	31	750	49	768	1e-124	215
AT1G75040	VIT_18s0001g11930	70	120	36	0	358	717	361	720	2e-83	220
AT1G03445	VIT_07s0104g01030	67	200	66	0	1321	1920	1564	2163	0	336
AT3G16360	VIT_09s0002g03520	73.61	144	38	0	7	438	22	453	1e-69	259
AT1G60190	VIT_17s0000g08080	46.76	139	74	0	256	672	244	660	2e-152	160
AT4G34650	VIT_03s0038g00450	80.51	195	38	0	1	585	1	585	0	398
AT2G22200	VIT_18s0001g05250	82.09	67	12	0	196	396	493	693	1e-48	142
AT2G44460	VIT_06s0004g01430	62.5	176	66	0	232	759	376	903	3e-138	278
AT2G33380	VIT_05s0049g01780	70.14	211	63	0	49	681	55	687	8e-94	341
AT3G28007	VIT_17s0000g08110	65.75	219	75	0	1	657	1	657	8e-97	351
AT5G45810	VIT_10s0003g01420	81.79	291	53	0	16	888	10	882	0	588
AT4G00910	VIT_15s0046g00130	72.45	98	27	0	142	435	145	438	2e-160	182
AT2G17040	VIT_03s0038g03410	76.92	169	39	0	1	507	10	516	1e-105	348
AT1G72770	VIT_09s0002g01850	78.79	198	42	0	937	1530	1045	1638	1e-160	388
Arab_newGene_88	VIT_09s0002g09090	52	25	12	0	1048	974	459	533	0.28	35
Arab_newGene_330	VIT_15s0045g01310	38.3	47	29	0	582	442	414	274	0.037	36.3
AT5G56510	VIT_08s0007g07440	61.61	323	124	0	787	1755	1444	2412	9e-134	475
AT3G56970	VIT_08s0007g05300	59.06	171	70	0	163	675	145	657	7e-63	231
AT1G47400	VIT_19s0015g00630	54.55	22	10	0	88	23	402	467	0.064	31.8
AT2G42530	VIT_04s0023g02070	38.78	49	30	0	393	247	1928	1782	0.022	36.3
AT5G54585	VIT_19s0014g04780	44.83	29	16	0	313	399	277	363	0.0002	37.7
AT4G34000	VIT_18s0001g10450	77.78	72	16	0	1078	1293	1063	1278	3e-82	129
AT1G18870	VIT_17s0000g05750	67.32	410	134	0	445	1674	430	1659	0	629
AT1G54040	VIT_12s0057g01080	53.95	76	35	0	643	870	586	813	1e-67	100
AT2G34420	VIT_12s0028g00320	94.03	134	8	0	130	531	148	549	1e-148	321
AT1G07430	VIT_13s0019g02200	72.46	138	38	0	541	954	490	903	6e-115	253
AT5G28420	VIT_12s0134g00210	36.84	57	36	0	1	171	1387	1557	3e-05	46
AT2G33790	VIT_00s0527g00030	57.14	42	18	0	319	444	427	552	4e-32	64.3
AT1G07900	VIT_13s0019g03700	77.42	124	28	0	100	471	127	498	4e-62	235
AT4G39360	VIT_01s0011g02270	32.43	37	25	0	360	250	612	502	1.7	29.9
AT1G76590	VIT_18s0122g00320	84.85	132	20	0	52	447	139	534	4e-94	294
AT5G57050	VIT_04s0008g01420	68.26	167	53	0	595	1095	997	1497	1e-123	256
AT3G50760	VIT_04s0023g01120	86.78	121	16	0	652	1014	685	1047	1e-150	282
AT3G63060	VIT_07s0104g00350	65.34	251	87	0	7	759	145	897	1e-116	417
AT4G05100	VIT_00s0203g00070	93.08	130	9	0	19	408	16	405	3e-91	311
AT5G20410	VIT_11s0118g00310	83.8	395	64	0	223	1407	1	1185	0	816
AT2G41870	VIT_08s0007g08280	73.97	73	19	0	460	678	460	678	1e-51	138
AT5G20150	VIT_11s0016g05330	75.69	144	35	0	166	597	193	624	6e-106	220
AT3G14440	VIT_19s0093g00550	78.06	392	86	0	241	1416	271	1446	0	742
AT1G13607	VIT_10s0003g03120	48.39	31	16	0	207	115	200	108	0.33	30.9
AT5G44440	VIT_12s0028g01780	61.99	171	65	0	370	882	373	885	7e-152	239
AT2G47050	VIT_00s0194g00120	35	40	26	0	587	468	812	693	0.48	32.7
AT1G68570	VIT_01s0011g03400	73.29	423	113	0	472	1740	448	1716	0	745
AT2G33280	VIT_05s0049g02310	59.71	407	164	0	1	1221	1	1221	7e-157	551
AT4G19690	VIT_10s0042g01100	77.91	163	36	0	556	1044	559	1047	4e-140	304
AT2G36590	VIT_13s0019g03220	75.59	422	103	0	46	1311	151	1416	0	739
Arab_newGene_42	VIT_09s0002g09090	52	25	12	0	237	311	459	533	0.17	35
AT5G28510	VIT_13s0064g01540	54.55	154	70	0	253	714	697	1158	4e-107	230
AT5G65140	VIT_00s0304g00080	77.27	176	40	0	577	1104	571	1098	2e-147	337
AT4G16750	VIT_11s0016g03350	83.75	80	13	0	103	342	145	384	7e-41	164
AT4G28140	VIT_12s0059g00280	61.39	101	39	0	406	708	634	936	3e-56	150
AT1G22370	VIT_18s0001g05910	64.65	215	76	0	793	1437	799	1443	0	345
AT3G28220	VIT_03s0091g01110	32.35	102	69	0	583	888	415	720	8e-31	73.5
AT2G41240	VIT_08s0007g05300	60	90	36	0	169	438	181	450	8e-51	132
AT4G09820	VIT_07s0104g00090	74.11	112	29	0	298	633	268	603	2e-140	192
AT3G57540	VIT_08s0007g08280	73.24	71	19	0	526	738	460	672	2e-49	135
AT1G23840	VIT_14s0066g01570	51.85	54	26	0	850	1011	817	978	6e-25	70.7
AT5G03190	VIT_06s0004g02950	56.6	53	23	0	1189	1347	829	987	4e-75	76.2
AT2G41850	VIT_08s0007g07750	70.74	188	55	0	517	1080	532	1095	5e-121	330
AT5G29560	VIT_05s0049g01780	64.42	163	58	0	25	513	22	510	4e-92	274
AT2G28500	VIT_06s0004g03330	72.73	132	36	0	166	561	121	516	7e-60	228
AT2G39800	VIT_13s0019g02360	76.2	521	124	0	586	2148	586	2148	0	892
AT1G69270	VIT_14s0068g00290	72.24	317	88	0	661	1611	2458	3408	2e-180	569
AT5G41900	VIT_02s0025g02620	69.4	281	86	0	562	1404	580	1422	2e-175	500
AT3G24520	VIT_11s0016g03940	84.54	97	15	0	40	330	22	312	2e-81	207
AT1G05340	VIT_03s0017g01460	67.86	28	9	0	215	132	221	138	2e-06	48.3
AT1G45249	VIT_03s0063g00310	67.09	79	26	0	853	1089	838	1074	2e-51	101
AT1G52000	VIT_18s0001g13210	37.5	56	35	0	1372	1539	196	363	2e-12	47.4
AT1G69260	VIT_01s0011g00410	80	70	14	0	817	1026	865	1074	2e-62	149

## Sheet: down-regulated genes
Data S1. Grapevine homologs of the down-regulated genes identified in Arabidopsis thaliana OE lines compared with WT plants.
Under control condition
#Query_id	Subject_id	Identity	Alignment_length	Mismatches	Gap_openings	Q.start	Q.end	S.start	S.end	E-value	Bit_score
AT3G47965	VIT_09s0096g00270	52	25	12	0	110	36	524	598	0.17	29.9
Arab_newGene_505	VIT_07s0141g00250	35.21	142	92	0	2360	2785	16	441	1e-21	103
AT5G20790	VIT_11s0016g00580	48.65	37	19	0	436	546	415	525	2e-19	54.2
AT5G56910	VIT_06s0009g02230	25.64	78	58	0	250	483	28	261	0.27	33.6
AT5G56840	VIT_04s0008g00900	77.63	76	17	0	220	447	265	492	6e-51	149
AT5G54520	VIT_19s0014g04680	66.2	358	121	0	301	1374	184	1257	4e-176	611
AT5G56370	VIT_19s0093g00430	62.22	45	17	0	4	138	28	162	4e-22	68
AT5G56380	VIT_19s0093g00500	51.06	47	23	0	4	144	28	168	3e-23	58.3
AT5G53750	VIT_19s0014g03090	65.67	67	23	0	1012	1212	970	1170	8e-85	103
AT5G54030	VIT_06s0004g01230	47.06	34	18	0	904	1005	130	231	4e-06	42.8
Under ABA or mannitol treatment
#Query_id	Subject_id	Identity	Alignment_length	Mismatches	Gap_openings	Q.start	Q.end	S.start	S.end	E-value	Bit_score
AT1G52270	VIT_12s0028g03620	48.98	49	25	0	10	156	328	474	8e-15	61.6
AT5G50335	VIT_17s0000g10370	52.83	53	25	0	46	204	40	198	3e-12	67.5
AT2G26440	VIT_11s0016g00300	74.61	319	81	0	688	1644	628	1584	0	611
AT4G11460	VIT_02s0087g01020	68.85	122	38	0	1306	1671	1261	1626	3e-139	220
AT1G06475	VIT_14s0060g00940	64.71	17	6	0	232	282	122	72	0.11	33.1
AT4G27730	VIT_16s0098g01350	73.02	378	102	0	55	1188	52	1185	0	700
AT2G30750	VIT_17s0000g03910	46.79	156	83	0	1033	1500	589	1056	1e-56	156
AT2G43140	VIT_05s0124g00240	77.36	106	24	0	595	912	727	1044	2e-52	203
AT4G13310	VIT_17s0000g03910	42.98	121	69	0	1123	1485	694	1056	5e-44	129
Arab_newGene_6	VIT_03s0091g00420	72.73	11	3	0	495	463	666	634	0.37	33.6
AT3G23150	VIT_05s0049g00090	81.41	199	37	0	100	696	82	678	0	356
AT5G25350	VIT_04s0008g05470	63.12	263	97	0	322	1110	460	1248	0	400
AT1G44830	VIT_18s0001g03240	94.74	57	3	0	91	261	94	264	1e-27	106
AT1G73830	VIT_17s0000g03580	87.21	86	11	0	454	711	454	711	1e-46	184
AT5G50760	VIT_01s0146g00180	60.94	64	25	0	172	363	178	369	3e-23	101
AT1G27020	VIT_01s0026g01630	54.78	157	71	0	442	912	643	1113	4e-102	216
AT3G59900	VIT_05s0094g01530	73.91	23	6	0	169	237	208	276	4e-06	40
AT3G23250	VIT_07s0005g03340	86.32	117	16	0	1	351	1	351	5e-72	264
AT5G66985	VIT_09s0002g05360	52.94	17	8	0	151	101	2607	2557	0.42	30.9
AT2G40330	VIT_08s0058g00470	65.75	73	25	0	88	306	127	345	4e-65	122
AT5G09970	VIT_07s0031g01570	73.89	314	82	0	160	1101	154	1095	0	568
AT5G05365	VIT_13s0067g02140	69.05	42	13	0	85	210	88	213	1e-27	73
AT4G27310	VIT_19s0014g03960	53.7	108	50	0	7	330	13	336	2e-35	147
AT3G26200	VIT_01s0137g00550	59.01	161	66	0	1012	1494	1027	1509	2e-125	222
AT1G75590	VIT_18s0001g13960	69.86	73	22	0	82	300	85	303	2e-48	128
AT3G28580	VIT_12s0035g00380	79.34	121	25	0	568	930	496	858	1e-161	237
AT2G44080	VIT_05s0094g01530	59.46	37	15	0	145	255	166	276	1e-05	46.9
AT3G57130	VIT_08s0007g05740	75.71	210	51	0	700	1329	721	1350	5e-155	362
AT4G13420	VIT_01s0011g03020	70.88	285	83	0	265	1119	292	1146	0	504
AT1G50040	VIT_18s0001g08320	74.19	93	24	0	676	954	661	939	1e-97	167
AT3G20395	VIT_05s0077g01970	40.62	64	38	0	478	669	304	495	5e-16	82.6
AT1G67110	VIT_14s0006g02970	63.59	184	67	0	13	564	7	558	0	306
AT2G02930	VIT_07s0005g00010	65.26	95	33	0	1	285	1	285	9e-70	148
AT1G04310	VIT_05s0049g00090	58.22	146	61	0	826	1263	772	1209	5e-147	196
AT4G08950	VIT_18s0001g06150	88.15	135	16	0	541	945	556	960	4e-138	312
AT1G26380	VIT_10s0003g05550	55.7	316	140	0	136	1083	142	1089	2e-160	407
AT4G34790	VIT_04s0023g00580	63.08	65	24	0	115	309	64	258	2e-24	109
