# Supplementary material for: VlbZIP30 of grapevine functions in dehydration tolerance via the abscisic acid core signaling pathway
Source: Hortic Res. 2018 Sep 1;5:49. doi: 10.1038/s41438-018-0054-x (PMC6119201; doi:10.1038/s41438-018-0054-x)
Supplement: Supplementary file 12 — Supplementary Data S2 [file 41438_2018_54_MOESM12_ESM.xlsx]

## Sheet: Sheet1
Data S2. Names and annotations of 35 grapevine genes and 39 Arabidopsis thaliana genes.
Gene ID in Arabidopsis	Arabidopsis gene name	Homologous gene in grape	predicted grape gene name
AT4G21440	MYB102	VIT_00s0203g00070	--
AT4G05100	MYB74
AT4G18170	WRKY28	VIT_12s0028g00270	WRKY28
AT1G12030	--	VIT_12s0059g01640	uncharacterized
AT5G15190	--	VIT_14s0108g00450	uncharacterized
AT5G62220	ATGT18	VIT_16s0022g02080	--
AT5G47640	NF-YB2	VIT_19s0015g00440	NF-YB3
AT4G12000	--	VIT_02s0025g04990	--
AT3G50760	GATL2	VIT_04s0023g01120	GATL2
AT3G22500	ECP31	VIT_05s0020g03530	LEA-D34
AT3G24520	HSFC1	VIT_11s0016g03940	HSFC1
AT5G10100	TPPI	VIT_00s0304g00080	TPP
AT5G65140	TPPJ
AT1G69260	AFP1	VIT_01s0011g00410	AFP1
AT1G69490	NAP	VIT_01s0026g02710	NAC26
AT5G59220	HAI1	VIT_06s0004g05460	PP2C9
AT3G47340	ASN1	VIT_06s0004g06830	unknown
AT1G56600	GolS2	VIT_07s0005g01970	GolS1
AT3G63060	EDL3	VIT_07s0104g00350	EDL3
AT5G02020	SIS	VIT_08s0007g01360	uncharacterized
AT2G41190	--	VIT_08s0007g05210	--
AT5G45810	CIPK19	VIT_10s0003g01420	CIPK01
AT3G11410	PP2CA	VIT_13s0019g02200	PP2C37
AT1G07430	HAI2
AT3G29575	AFP3	VIT_14s0068g00300	--
AT3G27250	--	VIT_14s0171g00360	--
AT5G40790	--
AT1G60190	PUB19	VIT_17s0000g08080	PUB19
AT1G20450	LTI29	VIT_18s0001g00360	ECPP44
AT4G34000	ABF3	VIT_18s0001g10450	ABF2
AT4G27410	RD26	VIT_19s0014g03290	NAC17
AT5G03190	CPUORF47	VIT_06s0004g02950	--
AT2G28780	--	VIT_06s0004g04400	--
AT5G53710	--	VIT_06s0080g00850	--
AT5G66800	--	VIT_07s0031g00770	--
AT2G41850	PGAZAT	VIT_08s0007g07750	--
AT4G21930	--	VIT_10s0116g01820	--
AT5G45630	--	VIT_19s0090g00510	--
AT5G55090	MAPKKK15	VIT_19s0090g00820	MAPKKK2
